# Supplementary material for: Data-based intervention approach for Complexity-Causality measure
Source: PeerJ Comput Sci. 2019 May 27;5:e196. doi: 10.7717/peerj-cs.196 (PMC7924450; doi:10.7717/peerj-cs.196)
Supplement: Dataset S1 — For description of the toolbox demo files and functions, please refer to Section 6 of the supplementary text and the readme file included in the toolbox. [file peerj-cs-05-196-s002.zip]

Archive with 12 entries (11 files):
- Supplementary_CCC_Toolbox_v2/
- Supplementary_CCC_Toolbox_v2/conditional_CCC.m
- Supplementary_CCC_Toolbox_v2/coupled_AR.m
- Supplementary_CCC_Toolbox_v2/coupled_AR_3processes.m
- Supplementary_CCC_Toolbox_v2/coupled_tent.m
- Supplementary_CCC_Toolbox_v2/demo_2processes.m
- Supplementary_CCC_Toolbox_v2/demo_3processes.m
- Supplementary_CCC_Toolbox_v2/ETC.m
- Supplementary_CCC_Toolbox_v2/Partition.m
- Supplementary_CCC_Toolbox_v2/puncture.m
- Supplementary_CCC_Toolbox_v2/Readme.txt
- Supplementary_CCC_Toolbox_v2/UpdateTent.m
