# Supplementary material for: Data-based intervention approach for Complexity-Causality measure
Source: PeerJ Comput Sci. 2019 May 27;5:e196. doi: 10.7717/peerj-cs.196 (PMC7924450; doi:10.7717/peerj-cs.196)
Supplement: Dataset S1 — For description of the toolbox demo files and functions, please refer to Section 6 of the supplementary text and the readme file included in the toolbox. [file peerj-cs-05-196-s002.zip › Supplementary_CCC_Toolbox_v2/demo_3processes.m]

% To check if variable 1 (X) is being caused by variable 3 (Z) using Compression Complexity Causality
%
%
%
% Aditi Kathpalia, Nithin Nagaraj, NIAS, October 2018


close all;clear all;

N=1000;                   %Length of series X,Y,Z

%Y and X depend on Z
[ X, Y, Z ] = coupled_AR_3processes(N);  % Z causes X, Z causes Y,  AR(100) processes


%Input parameters for CCC estimation
INFO_CCC=struct('L',150,'w',15,'delta',80,'B',2,'N',N);   %L=Past window size, w=current window size, delta=Jump step size for each window, B= no. of bins
    


       
[CCC_value,k]=conditional_CCC([X';Y';Z'],3,1,INFO_CCC);        %To estimate CCC value from variable 3 -> variable 1 (Z -> Y), call CCC function
                                            %k is the no. of times difference of dynamical complexities is estimated from the series     
