# Supplementary material for: Data-based intervention approach for Complexity-Causality measure
Source: PeerJ Comput Sci. 2019 May 27;5:e196. doi: 10.7717/peerj-cs.196 (PMC7924450; doi:10.7717/peerj-cs.196)
Supplement: Dataset S1 — For description of the toolbox demo files and functions, please refer to Section 6 of the supplementary text and the readme file included in the toolbox. [file peerj-cs-05-196-s002.zip › Supplementary_CCC_Toolbox_v2/ETC.m]

function [N, EntLen_array, INFO, SymSeq_all_in_1] = ETC(Input_Data,NumBins_array)
% Computation of individual/joint "Effort-To-Compress" (ETC) measure using Non-Sequential Recursive Pair
% Substitution (NSRPS)
%
%   INPUTS: 
%   Input_Data - input matrix of real numbers or a symbolic sequence of integers, contains multivariate data in the form
%             varables*time points. If no. of rows in data matrix is >1, joint ETC of input rows is estimated 
%   NumBins_array - is a row vector/scalar to specify Number of Bins to partition the input data matrix to create a symbolic sequence,
%             if this is set to 0 then input is already a symbolic sequence, if it is a scalar then each variable is binned using that 
%             value, if it is a row vector and the ith entry entry is 'k', then 'k' specifies the
%             no. of bins for the ith variable
%
%   OUTPUTS:
%   N - ETC measure = number of iterations for entropy -> 0 in the NSRPS
%                     algorithm
%   EntLen_array - Array of entropy x length values for the NSRPS algorithm
%   INFO - cell array storing INFO about each time series
%   SymSeq_all_in_1 - Symbolic sequence generated after encoding all
%   variables' time series into one 
%
%  Example1: 
%  >> [N, EntLen_array] = ETC([1 2 1 2 2 2 2 ],0)
%  gives :  N=5 ,  EntLen_array = [6.0418    4.8548    6.0000    2.7549    2.0000  0]
%
% Example2:
% >> [N, EntLen_array] = ETC([0:0.1:0.99],2)
% gives: N=7 , EntLen_array =[10.0000   10.3904   11.5098    9.6096    8.0000    4.7549    2.0000 0]
% 
% Example3: 
%  >> [N, EntLen_array] = ETC([0:2:20; 100:0.1:101 ], [2 4])
%  gives :  N =   10; EntLen_array = [21.7891   21.7095   17.0196   17.2451
%  12.8966   10.7549   11.6096    8.0000    4.7549    2.0000         0]
% 
% by: Nithin Nagaraj, Feb. 2013
% Amrita Vishwa Vidyapeetham, Amritapuri, Kollam, Kerala, INDIA
%
% Ref: 1. Nithin Nagaraj, Karthi Balasubramanian, Sutirth Dey, A New Complexity Measure For Time Series Analysis and
% Classification, Eur. Phys. J. Special Topics 222, 847�860 (2013)
%
% 2. W. Ebeling, M.A. Jim\'{e}nez-Monta\~{n}o, On Grammars, Complexity, and
% Information Measures of Biological Macromolecules, Mathematical Biosciences 52, (1980) 53-71.
%
% The latest version of this program can be downloaded from the following websites:
%
% URL1: https://sites.google.com/site/nithinnagaraj2/journal/etc
% URL2: https://sites.google.com/a/acads.iiserpune.ac.in/sdlab/publications?pli=1
%
% This program may be used for research purposes only. We provide no
% guarantees on the validity of the output, or the interpretation of
% results. Please do not remove this notice. 
%
% v1.0 (Feb 15, 2013)
% v1.1 (May 31, 2013) 
% v2.0 (Dec 29, 2015) - Nithin@NIAS, added INFO structure
% v3.0 (Aug 11, 2018) - Aditi@NIAS, generalized for multivariate ETC
% estimation

N = -1; %ETC measure using NSRPS is initialized to -1

n_vars=size(Input_Data,1);
L = size(Input_Data,2);                    %assuming that the length of time series is greater than the number of 
INFO=cell(1,n_vars);

if length(NumBins_array)==1
    for bin_des=1:n_vars
        NumBins_array_new(bin_des)=NumBins_array;
    end
    NumBins_array=NumBins_array_new;
end

for i=1:n_vars

if NumBins_array(i)~=0
    [SymSeq_mat(i,:), INFO{1,i}] = Partition(Input_Data(i,:),NumBins_array(i)); % input is a time series of real values
else        
    SymSeq_mat(i,:)=Input_Data(i,:);  % input is symbolic sequence
    INFO{1,i}.NumSymbols = length(unique(SymSeq_mat(i,:)));
end

end
% % to get rid of zeros in the symbolic sequence, if any
% minY = min(SymSeq); 
% y = SymSeq - minY;
% y = y+1; 
% SymSeq=y;
for i=1:n_vars

if ~isempty(find(SymSeq_mat(i,:)==0, 1))
   fprintf(1,'\n ERROR, 0 found \n');
end

end

if n_vars>1
[SymSeq_all_in_1]=Dn_to_D1(SymSeq_mat,NumBins_array);
else
    SymSeq_all_in_1=SymSeq_mat;
end

SymSeq=SymSeq_all_in_1;

% The main loop for NSRPS iteration
N=0; % ETC measure 'N'
Hnew = ShannonEntropy(SymSeq); % Shannon entropy of the symbolic sequence 
Len = length(SymSeq);
EntLen_array=[Hnew*Len];

while (Hnew > 1e-6) && (Len>1) 
Pair = FindPair(SymSeq);  % find the pair of symbols with maximum frequency
SymSeqNew = Substitute(SymSeq,Pair);  % substitute the pair with a new symbol
Hnew = ShannonEntropy(SymSeqNew); % Shannon entropy of the new sequence 
Len=length(SymSeqNew); 
EntLen_array = [EntLen_array Hnew*Len];
N=N+1; % ETC measure incremented by 1
SymSeq = SymSeqNew;
clear SymSeqNew;
end

end
%--------------end of ETC function-------------------

%----------------------------------------------------
% Subroutine functions called by ETC function
%----------------------------------------------------
function [SymSeq, INFO] = Partition(InputTS,NumBins)
% Coverts an input time series into a symbolic sequence 

x=InputTS; SymSeq=x;
L = length(InputTS);
Range = max(x(:))+1e-6-min(x(:));
Delta = Range/NumBins;
x = x - min(x);
for i = 1:L;
    SymSeq(i) = floor(x(i)/Delta);
end
SymSeq = SymSeq+1;

%>>>>>>>>> Dec 29 Nithin@NIAS INFO structure added
%This is for bookeeping - Information about max, min of data-set or InputTS
INFO.InputTS = InputTS;
INFO.NumBins = NumBins;
INFO.min = min(InputTS(:));
INFO.max = max(InputTS(:));  
INFO.range = Range;
INFO.delta = Delta;
INFO.Partitions = {}; % goes like [min Delta], (Delta, 2Delta], (2Delta, 3Delta]....((NumBins-1)*Delta ,Max]
INFO.SymSeq = SymSeq;

INFO.Partitions = ['[', num2str(INFO.min), ',', num2str(INFO.delta), '],'];
for i = 2:NumBins-1;
    INFO.Partitions = [INFO.Partitions, ['(', num2str((INFO.delta)*(i-1)), ',', num2str((INFO.delta)*(i)), '],'] ];
end
 INFO.Partitions = [INFO.Partitions, ['(', num2str((INFO.delta)*(NumBins-1)), ',', num2str(INFO.max), ']'] ];
%>>>>>>>>>

end
%----------------------------------------------------


%----------------------------------------------------
function [Pair] = FindPair(SymSeq)
% Computes the pair with maximum frequency in the symbolic seq.

Pair = [];
Alphabet = unique(SymSeq);
M = max(Alphabet);
Count_Array = zeros(M,M);
L = length(SymSeq);
indx=1;
while (indx<L)
    a=SymSeq(indx);
    b=SymSeq(indx+1);
    Count_Array(a,b)=Count_Array(a,b)+1;
    if a==b
        if indx<L-1
            if (SymSeq(indx+2)==a)
                indx=indx+1;
            end
        end
    end
    indx=indx+1;
end
[m,indx]=max(Count_Array(:));
Pair1=mod((indx-1),M)+1;
Pair2=floor((indx-1)/M)+1;
Pair = [Pair1 Pair2];
end
%----------------------------------------------------

%----------------------------------------------------
function [SymSeqNew]= Substitute(SymSeq,Pair)
% Pair substitution step of NSRPS

SymSeqNew = [];
L = length(SymSeq);
Alphabet = unique(SymSeq);
M = length(Alphabet);
I = max(Alphabet);
RepSym = I+1; % New Symbol
indx=1;
while (indx<L)
    a=SymSeq(indx);
    b=SymSeq(indx+1);
    if (a==Pair(1))&&(b==Pair(2))
        SymSeqNew = [SymSeqNew RepSym];
        indx=indx+1;
    else
        SymSeqNew=[SymSeqNew a];
    end
    indx=indx+1;
    if indx==L;
        SymSeqNew =[SymSeqNew SymSeq(end)];
    end 
end
end
%----------------------------------------------------

%----------------------------------------------------
function [H] = ShannonEntropy(SymSeq)
% Computes the Shannon Entropy of a symbolic sequence

% to make enteries in the symbolic sequence stictly >0
minY = min(SymSeq); 
y = SymSeq - minY;
y = y+1; 

y=SymSeq;
H = 0;
L = length(y);
Num = max(y); 
prob = zeros(1,Num);

for i = 1:L;
    prob(y(i))= prob(y(i))+1;
end

prob = prob/L;

for i = 1:Num;
    if prob(i)~=0;
        H = H - prob(i)*log2(prob(i));
    end
end
end
%----------------------------------------------------

function [D1_seq]=Dn_to_D1(SymSeq_mat,NumBins_array)
% builds dictionary

n_vars=size(SymSeq_mat,1);

% dim_new_bins=NumBins_array;
% 
% bin_no_new=zeros(dim_new_bins);

%LEN_cell=prod(NumBins_array);

%bin_seq_old=cell(1,LEN_cell);

% k=1;
% i=1;
% while k <= n_vars 
% for bin_no=1:NumBins_array(k)
%         bin_seq_old{i}=[bin_seq_old{i}; bin_no];
%         bin_no_new (i)=i;
%         i=i+1;
% end
%     k=k+1;
% end
% 
% bin_seq_oldm=cell2mat(bin_seq_old);


for idx_bin_no=1:n_vars
bin_no(idx_bin_no,:)=get_bin_no(NumBins_array,idx_bin_no);    
end

for i=1:size(bin_no,2)
    bin_no_new(i)=i;
end

for n=1:size(SymSeq_mat,2)
    
for j=1:length(bin_no_new)
        if isequal(SymSeq_mat(:,n),bin_no(:,j))
            D1_seq(n)=bin_no_new(j);
        end 
end
end

end

%------------------------------------------------------
function [bin_no]=get_bin_no(NumBins_array,k)

bin_no_seq=[];

for l=1:NumBins_array(k)
    for times=1:prod(NumBins_array(1:k-1))
        bin_no_seq=[bin_no_seq l];
        
    end
end

bin_no=bin_no_seq;

while length(bin_no)<prod(NumBins_array);
    bin_no=[bin_no bin_no_seq];
end

end
