# Supplementary material for: Data-based intervention approach for Complexity-Causality measure
Source: PeerJ Comput Sci. 2019 May 27;5:e196. doi: 10.7717/peerj-cs.196 (PMC7924450; doi:10.7717/peerj-cs.196)
Supplement: Dataset S1 — For description of the toolbox demo files and functions, please refer to Section 6 of the supplementary text and the readme file included in the toolbox. [file peerj-cs-05-196-s002.zip › Supplementary_CCC_Toolbox_v2/Partition.m]

function [ y ] = Partition( x, Num_bins)
%Divides the given series x into 'Num_bins' number of bins
%
%
%
% Aditi Kathpalia, Nithin Nagaraj, NIAS, October 2017

if min(x)==max(x)
    y=x;
else
    x1=x-min(x);
    x1=x1./(max(x)-min(x));
    
    y= ceil(x1.*Num_bins);
end

y(find(y==0))=1;


end
