# Supplementary material for: Data-based intervention approach for Complexity-Causality measure
Source: PeerJ Comput Sci. 2019 May 27;5:e196. doi: 10.7717/peerj-cs.196 (PMC7924450; doi:10.7717/peerj-cs.196)
Supplement: Dataset S1 — For description of the toolbox demo files and functions, please refer to Section 6 of the supplementary text and the readme file included in the toolbox. [file peerj-cs-05-196-s002.zip › Supplementary_CCC_Toolbox_v2/puncture.m]

function [ TS_out, PUNC_Locs] = puncture( TS, PUNC, PUNC_Locs )
% input is Time Series (TS) and number of puncturings PUNC
% it is punctured at random locations
% assume that TS is non-negative

LEN = length(TS);

if isempty(PUNC_Locs)
dummy = randperm(LEN);
PUNC_Locs = dummy(1:PUNC);
end

TS_out1 = TS;

TS_out1(PUNC_Locs) = -1;

%TS_out = zeros(1,LEN-PUNC_Locs);

TS_out = [];
for i = 1:LEN
    
    if TS_out1(i) ~= -1
    TS_out = [TS_out TS_out1(i)];
    end
    
    
end

end
