# Supplementary material for: Data-based intervention approach for Complexity-Causality measure
Source: PeerJ Comput Sci. 2019 May 27;5:e196. doi: 10.7717/peerj-cs.196 (PMC7924450; doi:10.7717/peerj-cs.196)
Supplement: Dataset S1 — For description of the toolbox demo files and functions, please refer to Section 6 of the supplementary text and the readme file included in the toolbox. [file peerj-cs-05-196-s002.zip › Supplementary_CCC_Toolbox_v2/Readme.txt]

%%%%%%%%%%%%%%%%%%%%%%%%%%%%%%%%%%%%%%%%%%%%%%%%%%%%%%%%%%%%%%%
%      Compression-Complexity Causality Toolbox (CCC)
%
%       Version 2.0.
%%%%%%%%%%%%%%%%%%%%%%%%%%%%%%%%%%%%%%%%%%%%%%%%%%%%%%%%%%%%%%%%
Copyright:
Aditi Kathpalia, Nithin Nagaraj, NIAS 
October 2017 (v1.0)
August-October 2018 (v2.0)

Note:
This is a MATLAB toolbox for the computation of conditional "Compression-Complexity Causality" (CCC) measure using Effort-To-Compress (ETC) measure. This program may be used for research purposes only. We provide no guarantees on the validity of the output, or the interpretation of results.  
%%%%%%%%%%%%%%%%%%%%%%%%%%%%%%%%%%%%%%%%%%%%%%%%%%%%%%%%%%%%%%%

Run 'demo_2processes.m' or 'demo_3processes.m'.


List of files and their functionality:
-------------------------------------

1. demo_2processes.m calls functions to simulate a system of two coupled AR processes or tent maps to estimate the value of Compression-Complexity Causality between them.
2. demo_3processes.m calls functions to simulate a system with three AR processes with coupling between them and estimates the value of conditional Compression-Complexity Causality between any two variables chosen.
3. coupled_AR.m simulates a system of two unidirectionally coupled AR processes with a desired level of noise or percentage of non-uniform sampling.
4. puncture.m introduces non-uniform sampling/non-synchronous measurements in the data.
5. coupled_tent.m simulates a system of two unidirectionally non-linearly coupled tent maps.
6. UpdateTent.m updates the values of the tent map at every iteration.
7. coupled_AR_3processes.m simulates a system of three coupled AR processes.
8. conditional_CCC.m estimates conditional Compression-Complexity Causality between any two input variables (time series) from a given multivariate system.
9. ETC.m estimates individual/joint ETC values. Dn_to_D1.m subroutine called by the ETC function performs the task of dictionary building.
10. Partition.m bins the given time series before estimating ETC values.
